# Supplementary material for: Association of vasopressors with mortality in critically ill patients with COVID-19: a systematic review and meta-analysis
Source: Anesthesiol Perioper Sci. 2023 Apr 23;1(2):10. doi: 10.1007/s44254-023-00013-7 (PMC10122723; doi:10.1007/s44254-023-00013-7)
Supplement: Supplementary file 3 — Additional file 3: Appendix C1. Definitions used for AKI and mortality follow-up time points. Appendix C2. Angiotensin-related data. Appendix C3. MINORS results for each study. [file 44254_2023_13_MOESM3_ESM.xlsx]

## Sheet: C1_Definitions
Α/A	Author	Mortality Definition	AKI Definition
1	Ionescu	In-hospital mortality	NA
2	Pelayo	In-hospital mortality	Kidney Disease: Improving Global Outcomes (KDIGO) guidelines
3	Lowe	In-hospital mortality	Kidney Disease: Improving Global Outcomes (KDIGO) guidelines
4	Hansrivijit	In-hospital mortality	Kidney Disease: Improving Global Outcomes (KDIGO) guidelines
5	Mesquida	NA	NA
6	Ghosn	In-hospital mortality	Data only for patients with Stage 2 and Stage 3 Kidney Disease: Improving Global Outcomes (KDIGO) guidelines
7	Farooqui	30-day mortality	ΝA
8	de Menezes Neves	30-day mortality	Kidney Disease: Improving Global Outcomes (KDIGO) guidelines
9	Bernardo	NA	Kidney Disease: Improving Global Outcomes (KDIGO) guidelines
10	Hardenberg	In-hospital mortality	Data only for patients with Stage 3 Kidney Disease: Improving Global Outcomes (KDIGO) guidelines
11	Geri	28-day mortality	Kidney Disease: Improving Global Outcomes (KDIGO) guidelines
12	Namendys-Silva	In-hospital mortality	NA
13	Auld	ICU mortality	NA
14	Nabors	In-hospital mortality	NA
15	Salacup	In-hospital mortality	NA
16	Nasrulah	In-hospital mortality	NA
17	Sjostorm	90-day mortality	NA
18	Ismail	In-hospital mortality	NA
19	Osofu-Barko	NA	NA
20	Ramkumar	NA	NA
21	ACCCOS	30-day mortality	NA
22	Mamen	NA	NA
23	Andrade	In-hospital mortality	Kidney Disease: Improving Global Outcomes (KDIGO) guidelines
24	Chand	30-day mortality	Kidney Disease: Improving Global Outcomes (KDIGO) guidelines
25	Bezzera	In-hospital mortality	Kidney Disease: Improving Global Outcomes (KDIGO) guidelines
26	Gundogan	90-day mortality	Kidney Disease: Improving Global Outcomes (KDIGO) guidelines
27	Dang	In-hospital mortality	NA
28	Estella	6-week mortality	NA
29	Gadhiya	In-hospital mortality	Kidney Disease: Improving Global Outcomes (KDIGO) guidelines
30	Brandao Neto	In-hospital mortality	NA
31	Burrell	ICU mortality	NA
32	Leisman	In-hospital mortality	NA
33	Neto	ICU mortality and in-hospital mortality	NA
34	da Silva Ramos	In-hospital mortality	NA

## Sheet: C2_Angiotensin data
Author	Μortality					Adverse events (EVENTS/Patients)			Vasopressor free days Mean ± SD / Median (IQR)		Ventilator free days Mean ± SD / Median (IQR)		Βaseline hemodynamic profile Mean ± SD / Median (IQR)				Post-resuscitation hemodynamic profile Mean ± SD / Median (IQR)
	Comment	Vasopressors		Placebo-No vasopressors		Τype of event	Ιntervention (Events/N of patients)	Placebo-No vasopressors (Events/N of patients)	Ιntervention	Placebo-No vasopressors	Ιntervention	Placebo-No vasopressors	ΗR (bpm)	ΜAP (mmHg)	Urinary output (ml/hr)	Lactate (mmol/L)	Τimepoints	ΗR (bpm)	ΜAP (mmHg)	Urinary output (ml/hr)	Lactate (mmol/L)
		Deaths	N of patients	Deaths	N of patients								Vasopressors/No vasopressors	Vasopressors/No vasopressors	Vasopressors/No vasopressors	Vasopressors/No vasopressors		Vasopressors/No vasopressors	Vasopressors/No vasopressors	Vasopressors/No vasopressors	Vasopressors/No vasopressors
Osofu-Barko	-	4	10	ΝΑ		-	-	-	-	-	-	-	-	Mean: 75	Mean: 10	-	6 hours after angiotensin administration		Mean: 85	Mean: 45
Leisman	-	4	10	10	19	Thrombotic events	0/10	3/19	2.8 ± 2.49	3.9 ± 2.5	0.3 ± 0.7	0.1 ± 0.5	-	69.2 (60-81)/83.2 (68-95)	-	-	6 hours after angiotensin administration	-	80 (NA) / NA	-	-
						Secondary infection	3/10	7/19
Neto	ΙCU mortality	33	65	24	67	AKI	50/65	44/64	-	-	0 (0-15)	1 (0-15)	102 (81-118)/98 (86-102)	80 (69-94)/73 (63-89)	-	1.7 (1.4-2.2)/1.9 (1.2-2.5)	6 hours after angiotensin administration	95 (77-104)/94 (81-111)	76 (65-87)/79 (69-86)	-	1.6 (1.2-2.4)/1.8 (1.2-2.4)
	Ιn-hospital mortality	35	65	27	67												12 hours after angiotensin administration	79 )72-81)/70 (69-87)	79 (72-81)/70 (69-87)		1.4 (1.2-2.1)/1.5 (1.3-2.1)

## Sheet: C3_MINORS
	Study	ACCOS	Andrade	Auld	Bernardo	Bezzera	Brandao Neto	Burrell	Chand	Dang	de Menezes Neves	Estella	Farooqui	Gadhiya	Geri	Ghosn	Hansrivijit	Hardenberg	Ionescu	Ismail	Leisman	Lowe	Nabors	Nasrulah	Neto	Osofu-Barko	Pelayo	Ramkumar	Salacup	Namendys-Silva	Sjostorm	Mammen	Mesquida	Gundogan	da Silva Ramos
Question/Parameter	1	2	2	1	2	2	2	2	1	2	2	2	1	2	2	2	2	2	2	2	2	2	2	2	2	2	2	2	2	2	2	2	2	2	2
	2	1	2	2	2	2	2	2	2	2	2	1	2	2	2	2	2	2	2	2	2	2	2	2	2	2	2	2	2	2	2	2	2	2	2
	3	2	0	0	0	0	2	2	0	0	0	2	0	0	0	0	0	0	0	0	0	0	0	0	2	0	0	2	0	0	2	0	2	0	2
	4	2	2	1	2	2	2	2	2	2	2	2	2	2	2	2	2	2	2	2	2	1	1	2	2	1	1	2	2	2	2	2	2	2	2
	5	0	0	0	0	0	0	0	0	0	0	0	0	0	0	0	0	0	0	0	0	0	0	0	0	0	0	0	0	0	0	0	0	0	0
	6	2	2	1	2	2	2	2	2	2	2	2	2	2	2	2	2	2	2	2	2	2	2	2	2	2	2	2	2	2	2	2	1	1	2
	7	2	2	2	2	2	2	2	2	2	2	2	2	2	2	2	2	2	2	2	2	2	2	2	2	2	2	2	2	2	2	2	2	2	2
	8	0	0	0	0	0	0	0	0	0	0	0	0	0	0	0	0	0	0	0	0	0	0	0	0	0	0	0	0	0	0	0	2	0	0
	Additional criteria for comparative studies
	9	2	2	2	2	2	2	2	2	2	2	2	2	2	2	2	2	2	2	2	2	2	2	2	2	NA	2	2	2	2	2	2	2	2	2
	10	2	2	2	2	2	2	2	2	2	2	2	2	2	2	2	2	2	2	2	2	2	2	2	2	NA	2	2	2	2	2	2	2	2	2
	11	0	0	0	0	0	0	0	0	0	0	0	0	0	0	0	0	0	0	0	2	0	0	0	2	NA	0	0	0	0	0	0	0	0	0
	12	2	2	2	1	2	2	2	2	2	2	2	2	2	2	2	2	2	2	2	2	2	2	2	2	NA	2	2	2	2	2	2	2	2	2
	Total	17	16	13	15	16	18	18	15	16	16	17	15	16	16	16	16	16	16	16	18	15	15	16	20	9	15	18	16	16	18	16	19	15	16
